# Supplementary material for: Introducing BPaL: Experiences from countries supported under the LIFT-TB project
Source: PLoS One. 2024 Nov 19;19(11):e0310773. doi: 10.1371/journal.pone.0310773 (PMC11575791; doi:10.1371/journal.pone.0310773)
Supplement: S3 File — (ZIP) [file pone.0310773.s003.zip]

Archive with 11 entries (11 files):
- BPaL ERC approval Uzbekistan.pdf
- Decision Letter BPaL OR Myanmar.pdf
- Indonesia BPaL OR Ethical Approval.pdf
- Kyrgyzstan ERB approval translation.docx
- Kyrgyzstan ERB approval.pdf
- SJREB FORM 6 - Notice of Approval The Philippines.pdf
- Translation of ERB approval for BPaL OR in Ukraine.docx
- Ukraine ERB approval.PDF
- Uzbekistan ERB approval translation.docx
- Vietnam BPaL OR MOH ERB approval.pdf
- Vietnam ERB approval translation.docx
